# Supplementary material for: Gastrin ameliorates heart failure and suppresses myocardial remodeling via the JAK2/STAT3 and ERK1/2 pathways
Source: PLoS One. 2026 Mar 5;21(3):e0343403. doi: 10.1371/journal.pone.0343403 (PMC12962455; doi:10.1371/journal.pone.0343403)
Supplement: S3 File — (XLSX) [file pone.0343403.s003.xlsx]

## Sheet: Sheet1
Myocardial tissue samples
Control-Gastrin-ISO-ISO+Gastrin
ANP(group 1)
Samples	Internal reference gene	CT	target genes	CT	ΔCT	AVERAGE	ΔΔCT	2^(-ΔΔCT)
Control	18S	10.209	ANP	28.0999	17.8908	16.6269	-1.92017e-09	1
Control	18S	9.77959	ANP	25.1425	15.3629
Gastrin	18S	9.57032	ANP	24.5573	14.987	15.3399	-1.28695	2.44012
Gastrin	18S	8.8015	ANP	24.4944	15.6929
ISO	18S	9.17718	ANP	23.0402	13.863	14.1674	-2.45946	5.50009
ISO	18S	8.94297	ANP	23.4147	14.4718
ISO+Gastrin	18S	9.09297	ANP	23.8224	14.7294	15.0061	-1.62072	3.07529
ISO+Gastrin	18S	8.6221	ANP	23.905	15.2829
ANP(group 2)
Samples	Internal reference gene	CT	target genes	CT	ΔCT	AVERAGE	ΔΔCT	2^(-ΔΔCT)
Control	18S	10.5413	ANP	25.159	14.6177	15.6145	2.14355e-09	1
Control	18S	9.45511	ANP	26.0665	16.6114
Gastrin	18S	10.159	ANP	24.2377	14.0787	14.7536	-0.860971	1.81626
Gastrin	18S	9.27122	ANP	24.6997	15.4285
ISO	18S	10.807	ANP	23.929	13.1221	13.7851	-1.82944	3.554
ISO	18S	9.78444	ANP	24.2326	14.4481
ISO+Gastrin	18S	9.85379	ANP	24.5965	14.7427	14.7757	-0.83888	1.78866
ISO+Gastrin	18S	9.8912	ANP	24.6998	14.8086
ANP(group 3)
Samples	Internal reference gene	CT	target genes	CT	ΔCT	AVERAGE	ΔΔCT	2^(-ΔΔCT)
Control	18S	8.58958	ANP	24.7003	16.1108	16.2403	2.48413e-09	1
Control	18S	8.10735	ANP	24.4771	16.3698
Gastrin	18S	9.15108	ANP	24.9595	15.8084	16.1117	-0.128524	1.09317
Gastrin	18S	8.75286	ANP	25.168	16.4151
ISO	18S	8.57785	ANP	22.8702	14.2924	14.0543	-2.18597	4.55033
ISO	18S	8.62253	ANP	22.4388	13.8162
ISO+Gastrin	18S	8.70337	ANP	23.8964	15.193	15.3595	-0.880801	1.8414
ISO+Gastrin	18S	8.32838	ANP	23.8543	15.5259
ANP(group 4)
Samples	Internal reference gene	CT	target genes	CT	ΔCT	AVERAGE	ΔΔCT	2^(-ΔΔCT)
Control	18S	8.79447	ANP	25.6962	16.9018	15.9282	3.59863e-09	1
Control	18S	8.50854	ANP	23.4632	14.9547
Gastrin	18S	8.97737	ANP	23.0158	14.0384	14.8714	-1.05678	2.08029
Gastrin	18S	7.55487	ANP	23.2593	15.7044
ISO	18S	8.64375	ANP	22.459	13.8153	13.8652	-2.06305	4.1787
ISO	18S	8.53248	ANP	22.4475	13.9151
ISO+Gastrin	18S	9.20458	ANP	23.9201	14.7155	14.7556	-1.17261	2.25419
ISO+Gastrin	18S	9.16259	ANP	23.9583	14.7958
ANP(group 5)
Samples	Internal reference gene	CT	target genes	CT	ΔCT	AVERAGE	ΔΔCT	2^(-ΔΔCT)
Control	18S	10.0962	ANP	22.6093	12.5131	12.8936	-3.52295e-09	1
Control	18S	9.46139	ANP	22.7354	13.274
Gastrin	18S	11.1593	ANP	23.4619	12.3027	12.5423	-0.351275	1.27569
Gastrin	18S	10.5627	ANP	23.3446	12.7819
ISO	18S	9.82687	ANP	20.349	10.5221	10.3398	-2.55375	5.87159
ISO	18S	10.0022	ANP	20.1597	10.1575
ISO+Gastrin	18S	9.96482	ANP	21.9784	12.0136	12.1021	-0.791408	1.73076
ISO+Gastrin	18S	9.97107	ANP	22.1617	12.1907
ANP(group 6)
Samples	Internal reference gene	CT	target genes	CT	ΔCT	AVERAGE	ΔΔCT	2^(-ΔΔCT)
Control	18S	10.2881	ANP	21.3436	11.0556	11.2703	-3.93921e-09	1
Control	18S	9.81295	ANP	21.2979	11.485
Gastrin	18S	10.2072	ANP	20.5174	10.3102	10.9635	-0.306814	1.23697
Gastrin	18S	9.65837	ANP	21.2751	11.6167
ISO	18S	9.42105	ANP	19.3329	9.91183	9.76585	-1.50442	2.8371
ISO	18S	9.6494	ANP	19.2693	9.61987
ISO+Gastrin	18S	10.1231	ANP	20.4874	10.3642	10.524	-0.746297	1.67748
ISO+Gastrin	18S	9.85442	ANP	20.5381	10.6837
BNP(group 1)
Samples	Internal reference gene	CT	target genes	CT	ΔCT	AVERAGE	ΔΔCT	2^(-ΔΔCT)
Control	18S	9.85379	BNP	27.8469	17.9931	18.1177	4.45435e-09	1
Control	18S	9.8912	BNP	28.1336	18.2424
Gastrin	18S	9.18271	BNP	26.9328	17.7501	17.7224	-0.395284	1.3152
Gastrin	18S	9.36041	BNP	27.0552	17.6948
ISO	18S	10.159	BNP	25.8168	15.6578	16.234	-1.88375	3.69034
ISO	18S	9.27122	BNP	26.0814	16.8101
ISO+Gastrin	18S	10.807	BNP	27.5709	16.7639	17.2301	-0.887625	1.85013
ISO+Gastrin	18S	9.78444	BNP	27.4807	17.6963
BNP(group 2)
Samples	Internal reference gene	CT	target genes	CT	ΔCT	AVERAGE	ΔΔCT	2^(-ΔΔCT)
Control	18S	9.09297	BNP	27.3871	18.2941	18.5702	6.16456e-10	1
Control	18S	8.6221	BNP	27.4684	18.8463
Gastrin	18S	9.96057	BNP	27.8872	17.9267	18.2016	-0.368629	1.29113
Gastrin	18S	9.57605	BNP	28.0525	18.4765
ISO	18S	9.57032	BNP	25.8911	16.3208	16.7209	-1.84926	3.60314
ISO	18S	8.8015	BNP	25.9226	17.1211
ISO+Gastrin	18S	10.5413	BNP	28.7729	18.2316	18.2299	-0.340308	1.26603
ISO+Gastrin	18S	9.45511	BNP	27.6833	18.2282
BNP(group 3)
Samples	Internal reference gene	CT	target genes	CT	ΔCT	AVERAGE	ΔΔCT	2^(-ΔΔCT)
Control	18S	8.97737	BNP	27.9008	18.9235	19.6117	3.15064e-09	1
Control	18S	7.55487	BNP	27.8547	20.2998
Gastrin	18S	8.70337	BNP	27.5178	18.8144	19.0426	-0.56903	1.48353
Gastrin	18S	8.32838	BNP	27.5992	19.2709
ISO	18S	8.87172	BNP	26.0156	17.1439	17.176	-2.43567	5.41016
ISO	18S	8.83823	BNP	26.0463	17.2081
ISO+Gastrin	18S	8.57785	BNP	26.6929	18.1151	18.0825	-1.52912	2.8861
ISO+Gastrin	18S	8.62253	BNP	26.6725	18.05
BNP(group 4)
Samples	Internal reference gene	CT	target genes	CT	ΔCT	AVERAGE	ΔΔCT	2^(-ΔΔCT)
Control	18S	8.58958	BNP	26.2378	17.6483	17.8763	3.53149e-09	1
Control	18S	8.10735	BNP	26.2118	18.1044
Gastrin	18S	9.20458	BNP	26.8913	17.6868	17.7267	-0.149612	1.10927
Gastrin	18S	9.16259	BNP	26.9293	17.7667
ISO	18S	8.79447	BNP	24.371	15.5766	15.7385	-2.13781	4.40094
ISO	18S	8.50854	BNP	24.409	15.9005
ISO+Gastrin	18S	9.36374	BNP	26.3169	16.9531	17.3026	-0.573734	1.48837
ISO+Gastrin	18S	8.81539	BNP	26.4675	17.6521
BNP(group 5)
Samples	Internal reference gene	CT	target genes	CT	ΔCT	AVERAGE	ΔΔCT	2^(-ΔΔCT)
Control	18S	10.1345	BNP	23.4852	13.3507	13.294	3.47046e-09	1
Control	18S	10.1151	BNP	23.3524	13.2373
Gastrin	18S	10.1231	BNP	22.911	12.7878	12.8924	-0.401637	1.32101
Gastrin	18S	9.85442	BNP	22.8513	12.9969
ISO	18S	9.42105	BNP	20.5122	11.0912	11.0103	-2.28373	4.86937
ISO	18S	9.6494	BNP	20.5787	10.9293
ISO+Gastrin	18S	11.1593	BNP	23.706	12.5468	12.8638	-0.430176	1.3474
ISO+Gastrin	18S	10.5627	BNP	23.7436	13.1809
BNP(group 6)
Samples	Internal reference gene	CT	target genes	CT	ΔCT	AVERAGE	ΔΔCT	2^(-ΔΔCT)
Control	18S	9.42531	BNP	21.5967	12.1714	12.2807	-1.14502e-09	1
Control	18S	9.13786	BNP	21.5278	12.3899
Gastrin	18S	10.0962	BNP	21.4586	11.3624	11.6357	-0.644943	1.56368
Gastrin	18S	9.46139	BNP	21.3704	11.909
ISO	18S	11.2518	BNP	21.1233	9.87145	10.2058	-2.07484	4.21298
ISO	18S	10.8259	BNP	21.3661	10.5402
ISO+Gastrin	18S	9.43934	BNP	20.9715	11.5322	11.5698	-0.710836	1.63675
ISO+Gastrin	18S	9.3773	BNP	20.9847	11.6074
β-MHC(group 1)
Samples	Internal reference gene	CT	target genes	CT	ΔCT	AVERAGE	ΔΔCT	2^(-ΔΔCT)
Control	18S	9.85379	B-MHC	31.1795	21.3257	21.2011	-1.3147e-09	1
Control	18S	9.8912	B-MHC	30.9676	21.0764
Gastrin	18S	9.96057	B-MHC	30.7266	20.7661	20.9049	-0.296128	1.22784
Gastrin	18S	9.57605	B-MHC	30.6199	21.0438
ISO	18S	9.72755	B-MHC	27.6934	17.9659	18.3123	-2.88877	7.4064
ISO	18S	9.10199	B-MHC	27.7607	18.6587
ISO+Gastrin	18S	9.18271	B-MHC	29.4149	20.2322	20.5448	-0.656251	1.57598
ISO+Gastrin	18S	9.36041	B-MHC	30.2178	20.8574
β-MHC(group 2)
Samples	Internal reference gene	CT	target genes	CT	ΔCT	AVERAGE	ΔΔCT	2^(-ΔΔCT)
Control	18S	9.88787	B-MHC	29.8724	19.9845	20.1979	8.83791e-10	1
Control	18S	9.61915	B-MHC	30.0304	20.4113
Gastrin	18S	9.09297	B-MHC	28.7024	19.6094	19.9386	-0.259318	1.19691
Gastrin	18S	8.6221	B-MHC	28.8899	20.2678
ISO	18S	9.17718	B-MHC	26.9344	17.7573	17.9786	-2.21929	4.65664
ISO	18S	8.94297	B-MHC	27.143	18.2
ISO+Gastrin	18S	10.807	B-MHC	30.061	19.254	19.7165	-0.481419	1.39612
ISO+Gastrin	18S	9.78444	B-MHC	29.9634	20.1789
β-MHC(group 3)
Samples	Internal reference gene	CT	target genes	CT	ΔCT	AVERAGE	ΔΔCT	2^(-ΔΔCT)
Control	18S	9.36374	B-MHC	30.7416	21.3779	21.6378	4.06494e-09	1
Control	18S	8.81539	B-MHC	30.7132	21.8978
Gastrin	18S	8.87172	B-MHC	29.8075	20.9358	20.9642	-0.673676	1.59513
Gastrin	18S	8.83823	B-MHC	29.8308	20.9926
ISO	18S	9.15108	B-MHC	27.9428	18.7917	19.3789	-2.25897	4.7865
ISO	18S	8.75286	B-MHC	28.7189	19.966
ISO+Gastrin	18S	8.97737	B-MHC	29.0205	20.0431	20.6991	-0.938748	1.91686
ISO+Gastrin	18S	7.55487	B-MHC	28.91	21.3551
β-MHC(group 4)
Samples	Internal reference gene	CT	target genes	CT	ΔCT	AVERAGE	ΔΔCT	2^(-ΔΔCT)
Control	18S	9.20458	B-MHC	28.9005	19.6959	19.801	5.82276e-10	1
Control	18S	9.16259	B-MHC	29.0686	19.906
Gastrin	18S	8.58958	B-MHC	27.7181	19.1285	19.4911	-0.30984	1.23957
Gastrin	18S	8.10735	B-MHC	27.9611	19.8537
ISO	18S	8.20999	B-MHC	25.2147	17.0047	17.0888	-2.71219	6.55316
ISO	18S	7.96049	B-MHC	25.1333	17.1728
ISO+Gastrin	18S	8.70337	B-MHC	27.9468	19.2434	19.4357	-0.365306	1.28815
ISO+Gastrin	18S	8.32838	B-MHC	27.9563	19.6279
β-MHC(group 5)
Samples	Internal reference gene	CT	target genes	CT	ΔCT	AVERAGE	ΔΔCT	2^(-ΔΔCT)
Control	18S	11.1593	B-MHC	28.4355	17.2762	17.8414	-2.62817e-09	1
Control	18S	10.5627	B-MHC	28.9692	18.4065
Gastrin	18S	10.0962	B-MHC	27.3247	17.2285	17.6498	-0.191581	1.14201
Gastrin	18S	9.46139	B-MHC	27.5325	18.0711
ISO	18S	10.2072	B-MHC	25.1653	14.9581	15.2209	-2.62045	6.14943
ISO	18S	9.65837	B-MHC	25.1421	15.4837
ISO+Gastrin	18S	10.1345	B-MHC	26.6419	16.5074	16.3055	-1.53588	2.89966
ISO+Gastrin	18S	10.1151	B-MHC	26.2186	16.1036
β-MHC(group 6)
Samples	Internal reference gene	CT	target genes	CT	ΔCT	AVERAGE	ΔΔCT	2^(-ΔΔCT)
Control	18S	9.42531	B-MHC	25.1818	15.7565	15.9179	1.7749e-09	1
Control	18S	9.13786	B-MHC	25.2172	16.0793
Gastrin	18S	9.43934	B-MHC	25.0799	15.6406	15.7747	-0.143159	1.10432
Gastrin	18S	9.3773	B-MHC	25.2862	15.9089
ISO	18S	10.2881	B-MHC	23.3471	13.0591	13.2882	-2.62968	6.18888
ISO	18S	9.81295	B-MHC	23.3303	13.5174
ISO+Gastrin	18S	11.2518	B-MHC	26.3055	15.0537	15.6955	-0.222435	1.1667
ISO+Gastrin	18S	10.8259	B-MHC	27.1631	16.3372
Myocardial tissue samples
Control-ISO-ISO+Gastrin-ISO+Gastrin+CI988
ANP(group 1)
Samples	Internal reference gene	CT	target genes	CT	ΔCT	AVERAGE	ΔΔCT	2^(-ΔΔCT)
Control	18S	8.55926	ANP	25.1881	16.6289	16.6856	-9.60693e-10	1
Control	18S	8.19901	ANP	24.9414	16.7424
ISO	18S	8.93553	ANP	23.2144	14.2789	14.7276	-1.95798	3.88518
ISO	18S	7.96504	ANP	23.1414	15.1764
ISO+Gastrin	18S	9.32258	ANP	25.5256	16.203	16.5648	-0.120805	1.08734
ISO+Gastrin	18S	8.87764	ANP	25.8042	16.9266
ISO+Gastrin+CI988	18S	9.53498	ANP	24.4418	14.9068	14.9612	-1.72444	3.30451
ISO+Gastrin+CI988	18S	8.91345	ANP	23.92901883	15.0156
ANP(group 2)
Samples	Internal reference gene	CT	target genes	CT	ΔCT	AVERAGE	ΔΔCT	2^(-ΔΔCT)
Control	18S	8.40979	ANP	24.1736	15.7638	15.9733	-1.37085e-09	1
Control	18S	8.30505	ANP	24.4878	16.1828
ISO	18S	8.68004	ANP	22.8229	14.1428	14.2924	-1.6809	3.20628
ISO	18S	8.48853	ANP	22.9305	14.442
ISO+Gastrin	18S	8.71582	ANP	24.3092	15.5934	15.8562	-0.117066	1.08453
ISO+Gastrin	18S	8.20479	ANP	24.3238	16.1191
ISO+Gastrin+CI988	18S	8.96638	ANP	23.3035	14.3371	14.3888	-1.58446	2.99895
ISO+Gastrin+CI988	18S	8.92934	ANP	23.3699	14.4405
ANP(group 3)
Samples	Internal reference gene	CT	target genes	CT	ΔCT	AVERAGE	ΔΔCT	2^(-ΔΔCT)
Control	18S	8.32318	ANP	24.5331	16.2099	16.5315	4.85779e-09	1
Control	18S	7.78931	ANP	24.6424	16.8531
ISO	18S	8.02476	ANP	22.0116	13.9868	14.1143	-2.41722	5.3414
ISO	18S	7.85789	ANP	22.0996	14.2417
ISO+Gastrin	18S	7.90311	ANP	23.6675	15.7644	15.6855	-0.845946	1.79744
ISO+Gastrin	18S	7.51455	ANP	23.1212	15.6067
ISO+Gastrin+CI988	18S	7.81272	ANP	21.9947	14.182	14.3432	-2.18826	4.55756
ISO+Gastrin+CI988	18S	7.71707	ANP	22.2215	14.5045
ANP(group 4)
Samples	Internal reference gene	CT	target genes	CT	ΔCT	AVERAGE	ΔΔCT	2^(-ΔΔCT)
Control	18S	7.75889	ANP	22.5821	14.8232	15.0647	-2.81746e-09	1
Control	18S	7.64855	ANP	22.9548	15.3062
ISO	18S	7.68002	ANP	19.8988	12.2188	12.6087	-2.45602	5.487
ISO	18S	7.41606	ANP	20.4147	12.9986
ISO+Gastrin	18S	7.9957	ANP	22.3663	14.3706	14.1978	-0.866906	1.82375
ISO+Gastrin	18S	8.13454	ANP	22.1596	14.0251
ISO+Gastrin+CI988	18S	9.76777	ANP	23.455	13.6872	13.9116	-1.15316	2.224
ISO+Gastrin+CI988	18S	8.77429	ANP	22.9102	14.1359
ANP(group 5)
Samples	Internal reference gene	CT	target genes	CT	ΔCT	AVERAGE	ΔΔCT	2^(-ΔΔCT)
Control	18S	8.84074	ANP	26.8163	17.9755	16.7717	1.4917e-09	1
Control	18S	8.36486	ANP	23.9327	15.5678
ISO	18S	8.41992	ANP	22.6579	14.238	14.3194	-2.45231	5.47293
ISO	18S	8.35101	ANP	22.7517	14.4007
ISO+Gastrin	18S	9.03697	ANP	25.1404	16.1035	16.4435	-0.328186	1.25543
ISO+Gastrin	18S	8.32936	ANP	25.1129	16.7835
ISO+Gastrin+CI988	18S	9.07035	ANP	23.6733	14.603	14.8283	-1.94334	3.84595
ISO+Gastrin+CI988	18S	8.50004	ANP	23.5537	15.0537
ANP(group 6)
Samples	Internal reference gene	CT	target genes	CT	ΔCT	AVERAGE	ΔΔCT	2^(-ΔΔCT)
Control	18S	8.22766	ANP	24.4596	16.232	16.5991	-1.36475e-09	1
Control	18S	7.92726	ANP	24.8935	16.9662
ISO	18S	7.97438	ANP	21.8442	13.8698	14.2483	-2.3508	5.10108
ISO	18S	7.26653	ANP	21.8933	14.6268
ISO+Gastrin	18S	8.15408	ANP	23.5247	15.3706	15.5653	-1.03384	2.04747
ISO+Gastrin	18S	7.62404	ANP	23.3839	15.7599
ISO+Gastrin+CI988	18S	8.22685	ANP	22.8327	14.6059	14.4693	-2.1298	4.37657
ISO+Gastrin+CI988	18S	8.31214	ANP	22.6449	14.3328
BNP(group 1)
Samples	Internal reference gene	CT	target genes	CT	ΔCT	AVERAGE	ΔΔCT	2^(-ΔΔCT)
Control	18S	9.53498	BNP	27.9788	18.4438	18.7496	2.31934e-09	1
Control	18S	8.91345	BNP	27.9689	19.0554
ISO	18S	8.96638	BNP	25.568	16.6016	16.6131	-2.13655	4.39709
ISO	18S	8.92934	BNP	25.5538	16.6245
ISO+Gastrin	18S	8.93553	BNP	26.4833	17.5477	18.0073	-0.742307	1.67285
ISO+Gastrin	18S	7.96504	BNP	26.4319	18.4669
ISO+Gastrin+CI988	18S	9.32258	BNP	25.9727	16.6501	16.9365	-1.81317	3.51413
ISO+Gastrin+CI988	18S	8.87764	BNP	26.1005	17.2228
BNP(group 2)
Samples	Internal reference gene	CT	target genes	CT	ΔCT	AVERAGE	ΔΔCT	2^(-ΔΔCT)
Control	18S	8.40979	BNP	26.1553	17.7455	17.7795	-1.81763e-09	1
Control	18S	8.30505	BNP	26.1186	17.8136
ISO	18S	9.69956	BNP	25.1246	15.425	15.6262	-2.15331	4.44849
ISO	18S	9.32917	BNP	25.1566	15.8274
ISO+Gastrin	18S	8.55926	BNP	25.6746	17.1153	17.3305	-0.449034	1.36513
ISO+Gastrin	18S	8.19901	BNP	25.7447	17.5457
ISO+Gastrin+CI988	18S	8.68004	BNP	24.359	15.6789	15.7492	-2.03037	4.08511
ISO+Gastrin+CI988	18S	8.48853	BNP	24.308	15.8194
BNP(group 3)
Samples	Internal reference gene	CT	target genes	CT	ΔCT	AVERAGE	ΔΔCT	2^(-ΔΔCT)
Control	18S	8.32554	BNP	27.882	19.5565	20.0568	1.72668e-09	1
Control	18S	7.32803	BNP	27.8851	20.5571
ISO	18S	9.76777	BNP	26.9283	17.1606	17.6451	-2.41173	5.32114
ISO	18S	8.77429	BNP	26.9039	18.1296
ISO+Gastrin	18S	7.9957	BNP	27.9031	19.9074	19.8334	-0.223387	1.16747
ISO+Gastrin	18S	8.13454	BNP	27.8939	19.7594
ISO+Gastrin+CI988	18S	8.32318	BNP	26.4824	18.1592	18.4922	-1.56459	2.95792
ISO+Gastrin+CI988	18S	7.78931	BNP	26.6145	18.8252
BNP(group 4)
Samples	Internal reference gene	CT	target genes	CT	ΔCT	AVERAGE	ΔΔCT	2^(-ΔΔCT)
Control	18S	7.75889	BNP	26.709	18.9501	19.0455	1.30676e-09	1
Control	18S	7.64855	BNP	26.7895	19.1409
ISO	18S	7.90311	BNP	24.2015	16.2984	16.6147	-2.43085	5.3921
ISO	18S	7.51455	BNP	24.4455	16.931
ISO+Gastrin	18S	8.02476	BNP	26.53	18.5052	18.6153	-0.430203	1.34742
ISO+Gastrin	18S	7.85789	BNP	26.5833	18.7255
ISO+Gastrin+CI988	18S	8.62645	BNP	25.2297	16.6032	17.0362	-2.00937	4.02607
ISO+Gastrin+CI988	18S	7.70341	BNP	25.1725	17.4691
BNP(group 5)
Samples	Internal reference gene	CT	target genes	CT	ΔCT	AVERAGE	ΔΔCT	2^(-ΔΔCT)
Control	18S	8.45361	BNP	26.9471	18.4935	18.7634	3.58704e-09	1
Control	18S	7.96087	BNP	26.9942	19.0334
ISO	18S	8.41992	BNP	24.4142	15.9943	16.0442	-2.71924	6.58527
ISO	18S	8.35101	BNP	24.445	16.094
ISO+Gastrin	18S	7.97438	BNP	25.0042	17.0298	17.9106	-0.852797	1.806
ISO+Gastrin	18S	7.26653	BNP	26.058	18.7914
ISO+Gastrin+CI988	18S	8.25242	BNP	25.4771	17.2247	17.2272	-1.53621	2.90031
ISO+Gastrin+CI988	18S	8.25548	BNP	25.4852	17.2297
BNP(group 6)
Samples	Internal reference gene	CT	target genes	CT	ΔCT	AVERAGE	ΔΔCT	2^(-ΔΔCT)
Control	18S	8.22766	BNP	25.726	17.4984	17.7306	4.1748e-09	1
Control	18S	7.92726	BNP	25.89	17.9628
ISO	18S	8.9171	BNP	24.0406	15.1235	15.4148	-2.31574	4.97861
ISO	18S	8.33151	BNP	24.0377	15.7061
ISO+Gastrin	18S	9.03697	BNP	25.9906	16.9536	17.2896	-0.440955	1.3575
ISO+Gastrin	18S	8.32936	BNP	25.955	17.6257
ISO+Gastrin+CI988	18S	9.07035	BNP	24.9513	15.881	16.1249	-1.60564	3.04332
ISO+Gastrin+CI988	18S	8.50004	BNP	24.8689	16.3689
β-MHC(group 1)
Samples	Internal reference gene	CT	target genes	CT	ΔCT	AVERAGE	ΔΔCT	2^(-ΔΔCT)
Control	18S	8.96638	B-MHC	29.7281	20.7617	20.7904	-3.53516e-09	1
Control	18S	8.92934	B-MHC	29.7483	20.819
ISO	18S	8.91643	B-MHC	26.7221	17.8057	18.1529	-2.63747	6.22241
ISO	18S	8.73165	B-MHC	27.2317	18.5001
ISO+Gastrin	18S	9.53498	B-MHC	28.7164	19.1815	19.4957	-1.29462	2.45312
ISO+Gastrin	18S	8.91345	B-MHC	28.7235	19.81
ISO+Gastrin+CI988	18S	9.69956	B-MHC	27.8725	18.1729	18.4382	-2.35213	5.10576
ISO+Gastrin+CI988	18S	9.32917	B-MHC	28.0327	18.7035
β-MHC(group 2)
Samples	Internal reference gene	CT	target genes	CT	ΔCT	AVERAGE	ΔΔCT	2^(-ΔΔCT)
Control	18S	9.32258	B-MHC	27.8917	18.5691	19.1996	-2.9248e-09	1
Control	18S	8.87764	B-MHC	28.7078	19.8301
ISO	18S	8.218	B-MHC	24.9647	16.7467	16.839	-2.3606	5.13585
ISO	18S	8.02891	B-MHC	24.9602	16.9313
ISO+Gastrin	18S	8.40979	B-MHC	26.9453	18.5355	18.474	-0.725649	1.65364
ISO+Gastrin	18S	8.30505	B-MHC	26.7174	18.4124
ISO+Gastrin+CI988	18S	8.68004	B-MHC	25.9205	17.2404	17.4484	-1.75125	3.3665
ISO+Gastrin+CI988	18S	8.48853	B-MHC	26.1448	17.6563
β-MHC(group 3)
Samples	Internal reference gene	CT	target genes	CT	ΔCT	AVERAGE	ΔΔCT	2^(-ΔΔCT)
Control	18S	8.02476	B-MHC	30.3993	22.3745	22.5744	-3.13782e-09	1
Control	18S	7.85789	B-MHC	30.6322	22.7743
ISO	18S	8.62645	B-MHC	27.6561	19.0296	19.6243	-2.95008	7.72792
ISO	18S	7.70341	B-MHC	27.9224	20.219
ISO+Gastrin	18S	7.46285	B-MHC	29.2354	21.7725	21.6367	-0.937749	1.91554
ISO+Gastrin	18S	7.50865	B-MHC	29.0095	21.5008
ISO+Gastrin+CI988	18S	8.32318	B-MHC	28.0831	19.76	20.2283	-2.34608	5.08441
ISO+Gastrin+CI988	18S	7.78931	B-MHC	28.486	20.6967
β-MHC(group 4)
Samples	Internal reference gene	CT	target genes	CT	ΔCT	AVERAGE	ΔΔCT	2^(-ΔΔCT)
Control	18S	9.76777	B-MHC	30.6486	20.8808	21.0514	4.25537e-09	1
Control	18S	8.77429	B-MHC	29.9963	21.222
ISO	18S	7.81272	B-MHC	26.3228	18.5101	18.687	-2.36443	5.1495
ISO	18S	7.71707	B-MHC	26.581	18.8639
ISO+Gastrin	18S	7.7583	B-MHC	27.6748	19.9165	20.4159	-0.635528	1.55351
ISO+Gastrin	18S	7.27769	B-MHC	28.1931	20.9154
ISO+Gastrin+CI988	18S	7.75889	B-MHC	27.0049	19.246	19.1735	-1.87797	3.67559
ISO+Gastrin+CI988	18S	7.64855	B-MHC	26.7495	19.1009
β-MHC(group 5)
Samples	Internal reference gene	CT	target genes	CT	ΔCT	AVERAGE	ΔΔCT	2^(-ΔΔCT)
Control	18S	8.22766	B-MHC	28.0221	19.7945	19.9158	4.646e-09	1
Control	18S	7.92726	B-MHC	27.9645	20.0372
ISO	18S	8.41992	B-MHC	25.8548	17.4349	17.5624	-2.35348	5.11055
ISO	18S	8.35101	B-MHC	26.0408	17.6898
ISO+Gastrin	18S	8.9171	B-MHC	27.8626	18.9455	19.2	-0.715883	1.64249
ISO+Gastrin	18S	8.33151	B-MHC	27.786	19.4545
ISO+Gastrin+CI988	18S	8.22685	B-MHC	26.2454	18.0186	18.3831	-1.53276	2.89338
ISO+Gastrin+CI988	18S	8.31214	B-MHC	27.0597	18.7476
β-MHC(group 6)
Samples	Internal reference gene	CT	target genes	CT	ΔCT	AVERAGE	ΔΔCT	2^(-ΔΔCT)
Control	18S	8.45361	B-MHC	27.3465	18.8929	19.3863	-2.37244e-09	1
Control	18S	7.96087	B-MHC	27.8406	19.8797
ISO	18S	8.07613	B-MHC	25.021	16.9449	16.9565	-2.42979	5.38814
ISO	18S	7.96973	B-MHC	24.9379	16.9681
ISO+Gastrin	18S	8.84074	B-MHC	27.1023	18.2615	18.6261	-0.760145	1.69366
ISO+Gastrin	18S	8.36486	B-MHC	27.3556	18.9908
ISO+Gastrin+CI988	18S	8.15408	B-MHC	25.5426	17.3885	17.9223	-1.46403	2.75878
ISO+Gastrin+CI988	18S	7.62404	B-MHC	26.0801	18.456
Myocardial tissue samples
Control-Gastrin-ISO-ISO+Gastrin
COL1(group 1)
Samples	Internal reference gene	CT	target genes	CT	ΔCT	AVERAGE	ΔΔCT	2^(-ΔΔCT)
Control	18s	11.3893	COL1	30.6865	19.2972	19.8485	9.3506e-10	1
Control	18s	10.3481	COL1	30.7479	20.3998
Gastrin	18s	11.4214	COL1	31.6869	20.2654	18.9091	-0.939406	1.91774
Gastrin	18s	12.5721	COL1	30.1248	17.5527
ISO	18s	10.889	COL1	27.8855	16.9965	17.4272	-2.42131	5.35657
ISO	18s	10.1499	COL1	28.0078	17.8579
ISO+Gastrin	18s	10.5352	COL1	28.1998	17.6646	18.4448	-1.40368	2.64575
ISO+Gastrin	18s	9.50932	COL1	28.7344	19.225
COL1(group 2)
Samples	Internal reference gene	CT	target genes	CT	ΔCT	AVERAGE	ΔΔCT	2^(-ΔΔCT)
Control	18s	10.9626	COL1	27.7578	16.7952	17.7878	-2.93701e-09	1
Control	18s	10.6413	COL1	29.4218	18.7805
Gastrin	18s	11.2685	COL1	28.8669	17.5984	17.5984	-0.189444	1.14032
Gastrin	18s	11.2685	COL1	28.8669	17.5984
ISO	18s	13.3404	COL1	28.6018	15.2614	15.1645	-2.62337	6.16187
ISO	18s	13.1016	COL1	28.169	15.0675
ISO+Gastrin	18s	13.0654	COL1	28.7234	15.658	16.4428	-1.34504	2.54037
ISO+Gastrin	18s	11.6673	COL1	28.8948	17.2276
COL1(group 3)
Samples	Internal reference gene	CT	target genes	CT	ΔCT	AVERAGE	ΔΔCT	2^(-ΔΔCT)
Control	18S	8.77466	COL1	30.9417	22.167	22.2873	2.19116e-09	1
Control	18S	8.77805	COL1	31.1856	22.4076
Gastrin	18S	8.91165	COL1	29.8855	20.9738	21.2477	-1.03963	2.05569
Gastrin	18S	8.47415	COL1	29.9956	21.5215
ISO	18S	8.58542	COL1	28.3104	19.725	19.9024	-2.38486	5.22293
ISO	18S	8.64365	COL1	28.7235	20.0799
ISO+Gastrin	18S	9.91853	COL1	30.2884	20.3698	21.0518	-1.23544	2.35453
ISO+Gastrin	18S	9.19381	COL1	30.9276	21.7338
COL1(group 4)
Samples	Internal reference gene	CT	target genes	CT	ΔCT	AVERAGE	ΔΔCT	2^(-ΔΔCT)
Control	18S	9.00646	COL1	29.5175	20.5111	20.5804	1.75171e-09	1
Control	18S	8.95757	COL1	29.6074	20.6498
Gastrin	18S	8.83202	COL1	28.3462	19.5142	20.0272	-0.553264	1.4674
Gastrin	18S	8.43023	COL1	28.9704	20.5401
ISO	18S	10.0527	COL1	28.8262	18.7735	18.4322	-2.14821	4.43276
ISO	18S	9.76448	COL1	27.8554	18.091
ISO+Gastrin	18S	8.87056	COL1	28.6406	19.7701	20.0392	-0.541214	1.4552
ISO+Gastrin	18S	8.94295	COL1	29.2514	20.3084
COL1(group 5)
Samples	Internal reference gene	CT	target genes	CT	ΔCT	AVERAGE	ΔΔCT	2^(-ΔΔCT)
Control	18S	9.40723	COL1	30.5562	21.1489	20.8612	-3.85743e-10	1
Control	18S	10.0521	COL1	30.6257	20.5736
Gastrin	18S	10.1925	COL1	30.8049	20.6124	20.8407	-0.0205469	1.01434
Gastrin	18S	9.85408	COL1	30.923	21.069
ISO	18S	10.0126	COL1	27.8326	17.82	18.0699	-2.79135	6.92277
ISO	18S	10.1178	COL1	28.4376	18.3198
ISO+Gastrin	18S	10.08	COL1	29.700528717041	19.6205	19.763	-1.0982	2.14088
ISO+Gastrin	18S	9.54032	COL1	29.4458	19.9055
COL1(group 6)
Samples	Internal reference gene	CT	target genes	CT	ΔCT	AVERAGE	ΔΔCT	2^(-ΔΔCT)
Control	18S	9.8073	COL1	28.7093	18.902	19.1578	2.25708e-09	1
Control	18S	9.24713	COL1	28.6606	19.4135
Gastrin	18S	10.2531	COL1	29.0575	18.8044	19.1186	-0.0391107	1.02748
Gastrin	18S	10.0008	COL1	29.4337	19.4329
ISO	18S	10.8289	COL1	27.7858238220215	16.9569	17.3472	-1.81059	3.50786
ISO	18S	10.2374	COL1	27.9749	17.7374
ISO+Gastrin	18S	9.30328	COL1	28.0928	18.7896	18.8759	-0.281881	1.21578
ISO+Gastrin	18S	8.9745	COL1	27.9367	18.9622
COL3(group 1)
Samples	Internal reference gene	CT	target genes	CT	ΔCT	AVERAGE	ΔΔCT	2^(-ΔΔCT)
Control	18s	10.9626	COL3	28.5987	17.6361	18.1012	1.52588e-09	1
Control	18s	10.6413	COL3	29.2077	18.5664
Gastrin	18s	11.3893	COL3	28.9875	17.5982	18.0735	-0.0277586	1.01943
Gastrin	18s	10.3481	COL3	28.8968	18.5487
ISO	18s	13.0654	COL3	28.6663	15.6009	16.3611	-1.74009	3.34056
ISO	18s	11.6673	COL3	28.7886	17.1213
ISO+Gastrin	18s	10.5352	COL3	27.6199	17.0847	17.639	-0.46218	1.37762
ISO+Gastrin	18s	9.50932	COL3	27.7027	18.1934
COL3(group 2)
Samples	Internal reference gene	CT	target genes	CT	ΔCT	AVERAGE	ΔΔCT	2^(-ΔΔCT)
Control	18s	10.6805	COL3	27.8171	17.1366	17.4453	2.46338e-09	1
Control	18s	10.6805	COL3	28.4346	17.7541
Gastrin	18s	10.889	COL3	27.5949	16.7059	17.2674	-0.177926	1.13126
Gastrin	18s	10.1499	COL3	27.9788	17.8289
ISO	18s	12.0731	COL3	27.9123	15.8392	15.5761	-1.86921	3.65332
ISO	18s	12.2988	COL3	27.6118	15.313
ISO+Gastrin	18s	11.2685	COL3	27.9776	16.7091	16.7091	-0.736204	1.66579
ISO+Gastrin	18s	11.2685	COL3	27.9776	16.7091
COL3(group 3)
Samples	Internal reference gene	CT	target genes	CT	ΔCT	AVERAGE	ΔΔCT	2^(-ΔΔCT)
Control	18S	8.86222	COL3	29.8717	21.0095	20.6689	4.63989e-09	1
Control	18S	9.40169	COL3	29.7301	20.3284
Gastrin	18S	8.91165	COL3	28.5319	19.6203	20.0931	-0.575838	1.49054
Gastrin	18S	8.47415	COL3	29.0401	20.5659
ISO	18S	8.84492	COL3	27.3187	18.4737	18.6711	-1.99789	3.99415
ISO	18S	8.63937	COL3	27.5077	18.8684
ISO+Gastrin	18S	8.30198	COL3	28.252	19.95	20.1451	-0.523838	1.43777
ISO+Gastrin	18S	8.30715	COL3	28.6473	20.3402
COL3(group 4)
Samples	Internal reference gene	CT	target genes	CT	ΔCT	AVERAGE	ΔΔCT	2^(-ΔΔCT)
Control	18S	8.77466	COL3	29.0195	20.2448	20.4892	-1.7688e-09	1
Control	18S	8.77805	COL3	29.5115	20.7335
Gastrin	18S	9.00646	COL3	29.3056	20.2992	20.4109	-0.0782757	1.05576
Gastrin	18S	8.95757	COL3	29.4802	20.5226
ISO	18S	8.87056	COL3	27.9344	19.0638	18.8641	-1.62502	3.08447
ISO	18S	8.94295	COL3	27.6074	18.6644
ISO+Gastrin	18S	8.83202	COL3	28.4423	19.6103	19.6246	-0.864604	1.82084
ISO+Gastrin	18S	8.43023	COL3	28.0691	19.6388
COL3(group 5)
Samples	Internal reference gene	CT	target genes	CT	ΔCT	AVERAGE	ΔΔCT	2^(-ΔΔCT)
Control	18S	9.40723	COL3	29.8651	20.4579	20.1718	4.38477e-09	1
Control	18S	10.0521	COL3	29.9378	19.8856
Gastrin	18S	9.8073	COL3	28.9599	19.1526	19.4262	-0.74558	1.67665
Gastrin	18S	9.24713	COL3	28.9469	19.6998
ISO	18S	10.0126	COL3	28.2389	18.2263	17.9025	-2.2693	4.82089
ISO	18S	10.1178	COL3	27.6964	17.5786
ISO+Gastrin	18S	10.1925	COL3	29.2847	19.0922	19.21	-0.96172	1.94763
ISO+Gastrin	18S	9.85408	COL3	29.1819	19.3279
COL3(group 6)
Samples	Internal reference gene	CT	target genes	CT	ΔCT	AVERAGE	ΔΔCT	2^(-ΔΔCT)
Control	18S	9.30328	COL3	28.1015	18.7982	19.1562	-3.33984e-09	1
Control	18S	8.9745	COL3	28.4887	19.5142
Gastrin	18S	10.2531	COL3	28.8139	18.5608	19.0492	-0.106964	1.07696
Gastrin	18S	10.0008	COL3	29.5384	19.5376
ISO	18S	9.91748	COL3	27.1528743743896	17.2354	17.4762	-1.67995	3.20416
ISO	18S	9.68291	COL3	27.3999607086182	17.717
ISO+Gastrin	18S	10.08	COL3	28.4668	18.3868	18.8616	-0.294585	1.22653
ISO+Gastrin	18S	9.54032	COL3	28.8767	19.3364
α-SMA(group 1)
Samples	Internal reference gene	CT	target genes	CT	ΔCT	AVERAGE	ΔΔCT	2^(-ΔΔCT)
Control	18s	9.82957	SMA	27.3179	17.4883	18.1999	3.23242e-09	1
Control	18s	9.82957	SMA	28.741	18.9115
Gastrin	18s	11.2685	SMA	28.9717	17.7031	17.921	-0.278856	1.21323
Gastrin	18s	11.2685	SMA	29.4074	18.1389
ISO	18s	10.9626	SMA	26.5278	15.5652	16.2676	-1.93223	3.81645
ISO	18s	10.6413	SMA	27.6114	16.9701
ISO+Gastrin	18s	11.3893	SMA	27.8127	16.4234	17.3775	-0.8224	1.76835
ISO+Gastrin	18s	10.3481	SMA	28.6796	18.3315
α-SMA(group 2)
Samples	Internal reference gene	CT	target genes	CT	ΔCT	AVERAGE	ΔΔCT	2^(-ΔΔCT)
Control	18s	10.5352	SMA	25.1085	14.5733	15.4876	-2.62695e-09	1
Control	18s	9.50932	SMA	25.9113	16.402
Gastrin	18s	12.0731	SMA	26.95	14.8769	15.2208	-0.266833	1.20316
Gastrin	18s	12.2988	SMA	27.8634	15.5646
ISO	18s	15.8734	SMA	28.4273	12.5539	13.5573	-1.93036	3.81151
ISO	18s	14.4552	SMA	29.0159	14.5607
ISO+Gastrin	18s	13.3404	SMA	27.8727	14.5323	15.0726	-0.415043	1.33334
ISO+Gastrin	18s	13.1016	SMA	28.7144	15.6128
α-SMA(group 3)
Samples	Internal reference gene	CT	target genes	CT	ΔCT	AVERAGE	ΔΔCT	2^(-ΔΔCT)
Control	18S	8.91165	SMA	28.9927	20.081	20.7526	1.42823e-10	1
Control	18S	8.47415	SMA	29.8983	21.4241
Gastrin	18S	8.84492	SMA	28.1681	19.3232	19.9183	-0.834313	1.78301
Gastrin	18S	8.63937	SMA	29.1527	20.5133
ISO	18S	9.55678	SMA	26.7613	17.2046	18.4027	-2.34992	5.09795
ISO	18S	8.98452	SMA	28.5853	19.6007
ISO+Gastrin	18S	8.30198	SMA	28.1059	19.8039	19.938	-0.814582	1.75879
ISO+Gastrin	18S	8.30715	SMA	28.3792	20.0721
α-SMA(group 4)
Samples	Internal reference gene	CT	target genes	CT	ΔCT	AVERAGE	ΔΔCT	2^(-ΔΔCT)
Control	18S	8.77466	SMA	28.1	19.3253	19.784	-2.9663e-10	1
Control	18S	8.77805	SMA	29.0208	20.2427
Gastrin	18S	8.86222	SMA	28.3483	19.4861	19.3641	-0.41992	1.33785
Gastrin	18S	9.40169	SMA	28.6438	19.2421
ISO	18S	8.83202	SMA	25.663	16.831	17.3045	-2.47954	5.57721
ISO	18S	8.43023	SMA	26.2082	17.7779
ISO+Gastrin	18S	8.58542	SMA	27.0866	18.5012	18.8394	-0.944631	1.9247
ISO+Gastrin	18S	8.64365	SMA	27.8212	19.1775
α-SMA(group 5)
Samples	Internal reference gene	CT	target genes	CT	ΔCT	AVERAGE	ΔΔCT	2^(-ΔΔCT)
Control	18S	10.08	SMA	29.0607	18.9807	19.6307	-4.14307e-09	1
Control	18S	9.54032	SMA	29.821	20.2807
Gastrin	18S	9.30328	SMA	28.0905	18.7872	19.1068	-0.52384	1.43778
Gastrin	18S	8.9745	SMA	28.401	19.4265
ISO	18S	9.8073	SMA	26.7031	16.8958	17.1513	-2.4794	5.57666
ISO	18S	9.24713	SMA	26.6539	17.4067
ISO+Gastrin	18S	9.91748	SMA	27.2255	17.308	18.6396	-0.991125	1.98773
ISO+Gastrin	18S	9.68291	SMA	29.654	19.9711
α-SMA(group 6)
Samples	Internal reference gene	CT	target genes	CT	ΔCT	AVERAGE	ΔΔCT	2^(-ΔΔCT)
Control	18S	9.40723	SMA	28.2531	18.8459	18.4233	1.24512e-09	1
Control	18S	10.0521	SMA	28.0528	18.0007
Gastrin	18S	11.2235	SMA	28.029	16.8055	18.0996	-0.323648	1.25149
Gastrin	18S	10.6339	SMA	30.0277	19.3938
ISO	18S	9.80478	SMA	25.4481	15.6433	16.2527	-2.17061	4.50214
ISO	18S	9.09575	SMA	25.9577	16.862
ISO+Gastrin	18S	10.8289	SMA	28.2067	17.3778	17.9774	-0.445907	1.36217
ISO+Gastrin	18S	10.2374	SMA	28.8144	18.5769
Myocardial tissue samples
Control-ISO-ISO+Gastrin-ISO+Gastrin+CI988
COL1(group 1)
Samples	Internal reference gene	CT	target genes	CT	ΔCT	AVERAGE	ΔΔCT	2^(-ΔΔCT)
Control	18S	10.135	COL1	28.8015	18.6665	18.37	4.46069e-09	1
Control	18S	10.3014	COL1	28.3749	18.0735
ISO	18S	9.97204	COL1	26.547	16.5749	16.6277	-1.74233	3.34576
ISO	18S	9.66658	COL1	26.347	16.6805
ISO+Gastrin	18S	9.7087	COL1	27.7312	18.0225	18.1741	-0.195925	1.14546
ISO+Gastrin	18S	9.15795	COL1	27.4837	18.3257
ISO+Gastrin+CI988	18S	9.96784	COL1	26.9733	17.0055	16.8893	-1.48074	2.79092
ISO+Gastrin+CI988	18S	9.92279	COL1	26.6959	16.7731
COL1(group 2)
Samples	Internal reference gene	CT	target genes	CT	ΔCT	AVERAGE	ΔΔCT	2^(-ΔΔCT)
Control	18S	10.2682	COL1	27.992	17.7238	17.9682	1.22436e-09	1
Control	18S	9.83403	COL1	28.0465	18.2125
ISO	18S	9.73535	COL1	24.8633	15.128	15.5757	-2.39251	5.25069
ISO	18S	9.12984	COL1	25.1532	16.0234
ISO+Gastrin	18S	10.2837	COL1	27.5896	17.3059	17.3124	-0.655749	1.57543
ISO+Gastrin	18S	10.29	COL1	27.6089	17.319
ISO+Gastrin+CI988	18S	10.8489	COL1	27.2048	16.3559	16.4197	-1.54844	2.925
ISO+Gastrin+CI988	18S	10.9758	COL1	27.4594	16.4835
COL1(group 3)
Samples	Internal reference gene	CT	target genes	CT	ΔCT	AVERAGE	ΔΔCT	2^(-ΔΔCT)
Control	18S	9.16239	COL1	27.9471	18.7847	18.7909	-2.28061e-09	1
Control	18S	9.63204	COL1	28.4292	18.7971
ISO	18S	10.5714	COL1	26.7221	16.1508	16.7769	-2.01397	4.03892
ISO	18S	9.50643	COL1	26.9095	17.4031
ISO+Gastrin	18S	9.86694	COL1	27.7864	17.9194	18.3299	-0.461031	1.37653
ISO+Gastrin	18S	9.227	COL1	27.9673	18.7403
ISO+Gastrin+CI988	18S	10.1406	COL1	27.307	17.1664	17.1398	-1.65106	3.14064
ISO+Gastrin+CI988	18S	9.82531	COL1	26.9386	17.1133
COL1(group 4)
Samples	Internal reference gene	CT	target genes	CT	ΔCT	AVERAGE	ΔΔCT	2^(-ΔΔCT)
Control	18S	9.88787	COL1	28.8267	18.9388	18.7002	2.72949e-09	1
Control	18S	9.90731	COL1	28.3689	18.4616
ISO	18S	9.40223	COL1	25.8296	16.4274	16.7509	-1.94934	3.86198
ISO	18S	8.6089	COL1	25.6833	17.0744
ISO+Gastrin	18S	8.98922	COL1	26.44	17.4508	17.668	-1.03221	2.04515
ISO+Gastrin	18S	8.86801	COL1	26.7532	17.8852
ISO+Gastrin+CI988	18S	9.55053	COL1	26.0642	16.5137	16.8192	-1.88098	3.68325
ISO+Gastrin+CI988	18S	8.99351	COL1	26.1183	17.1248
COL1(group 5)
Samples	Internal reference gene	CT	target genes	CT	ΔCT	AVERAGE	ΔΔCT	2^(-ΔΔCT)
Control	18S	9.32307	COL1	27.9622	18.6391	18.5699	-3.0249e-09	1
Control	18S	9.40634	COL1	27.907	18.5007
ISO	18S	9.32142	COL1	25.2997	15.9783	16.6642	-1.90572	3.74697
ISO	18S	8.48291	COL1	25.833	17.3501
ISO+Gastrin	18S	8.62901	COL1	26.597	17.968	18.0816	-0.488328	1.40282
ISO+Gastrin	18S	8.73464	COL1	26.9298	18.1952
ISO+Gastrin+CI988	18S	10.1403	COL1	26.7193	16.579	16.9672	-1.60271	3.03714
ISO+Gastrin+CI988	18S	9.35719	COL1	26.7126	17.3554
COL1(group 6)
Samples	Internal reference gene	CT	target genes	CT	ΔCT	AVERAGE	ΔΔCT	2^(-ΔΔCT)
Control	18S	9.5902	COL1	29.336	19.7458	19.7633	2.27686e-09	1
Control	18S	9.95411	COL1	29.735	19.7809
ISO	18S	8.95936	COL1	26.1136	17.1542	17.2638	-2.49953	5.655
ISO	18S	8.54625	COL1	25.9196	17.3734
ISO+Gastrin	18S	8.99511	COL1	27.2364	18.2413	18.6819	-1.08142	2.11612
ISO+Gastrin	18S	8.04352	COL1	27.166	19.1225
ISO+Gastrin+CI988	18S	9.67207	COL1	27.1576	17.4855	17.5595	-2.20381	4.60693
ISO+Gastrin+CI988	18S	9.51715	COL1	27.1507	17.6336
COL3(group 1)
Samples	Internal reference gene	CT	target genes	CT	ΔCT	AVERAGE	ΔΔCT	2^(-ΔΔCT)
Control	18S	10.135	COL3	24.5312	14.3962	14.373	-6.67725e-10	1
Control	18S	10.3014	COL3	24.6512	14.3498
ISO	18S	10.2837	COL3	22.3274	12.0437	12.243	-2.12999	4.37716
ISO	18S	10.29	COL3	22.7322	12.4423
ISO+Gastrin	18S	9.26403	COL3	23.6096	14.3456	14.3108	-0.0621471	1.04402
ISO+Gastrin	18S	9.09419	COL3	23.3703	14.2761
ISO+Gastrin+CI988	18S	10.0385	COL3	22.866	12.8275	12.7015	-1.67145	3.18535
ISO+Gastrin+CI988	18S	9.97723	COL3	22.5528	12.5755
COL3(group 2)
Samples	Internal reference gene	CT	target genes	CT	ΔCT	AVERAGE	ΔΔCT	2^(-ΔΔCT)
Control	18S	9.7087	COL3	23.3335	13.6248	13.9121	-2.29614e-09	1
Control	18S	9.15795	COL3	23.3572	14.1993
ISO	18S	9.73535	COL3	20.8546	11.1193	11.2205	-2.69155	6.46008
ISO	18S	9.12984	COL3	20.4516	11.3217
ISO+Gastrin	18S	10.2682	COL3	23.4091	13.141	13.5063	-0.405751	1.32478
ISO+Gastrin	18S	9.83403	COL3	23.7057	13.8716
ISO+Gastrin+CI988	18S	9.97204	COL3	21.4375	11.4655	11.6802	-2.23186	4.69739
ISO+Gastrin+CI988	18S	9.66658	COL3	21.5615	11.8949
COL3(group 3)
Samples	Internal reference gene	CT	target genes	CT	ΔCT	AVERAGE	ΔΔCT	2^(-ΔΔCT)
Control	18S	9.88787	COL3	24.3645	14.4767	14.4896	-3.53516e-09	1
Control	18S	9.90731	COL3	24.4098	14.5025
ISO	18S	10.1406	COL3	22.5579	12.4173	12.4153	-2.07425	4.21125
ISO	18S	9.82531	COL3	22.2387	12.4134
ISO+Gastrin	18S	8.98922	COL3	23.291	14.3018	14.1879	-0.301659	1.23256
ISO+Gastrin	18S	8.86801	COL3	22.9421	14.074
ISO+Gastrin+CI988	18S	9.40223	COL3	21.7215	12.3193	12.8458	-1.64376	3.12479
ISO+Gastrin+CI988	18S	8.6089	COL3	21.9813	13.3724
COL3(group 4)
Samples	Internal reference gene	CT	target genes	CT	ΔCT	AVERAGE	ΔΔCT	2^(-ΔΔCT)
Control	18S	9.86694	COL3	23.2602	13.3933	13.6808	-9.14307e-10	1
Control	18S	9.227	COL3	23.1954	13.9684
ISO	18S	9.33143	COL3	20.2761	10.9446	11.1784	-2.50244	5.66643
ISO	18S	8.94463	COL3	20.3568	11.4122
ISO+Gastrin	18S	10.7197	COL3	24.0986	13.3789	13.6202	-0.0606833	1.04296
ISO+Gastrin	18S	10.4034	COL3	24.2648	13.8614
ISO+Gastrin+CI988	18S	9.55053	COL3	21.085	11.5345	11.9653	-1.71559	3.28431
ISO+Gastrin+CI988	18S	8.99351	COL3	21.3895	12.396
COL3(group 5)
Samples	Internal reference gene	CT	target genes	CT	ΔCT	AVERAGE	ΔΔCT	2^(-ΔΔCT)
Control	18S	9.5902	COL3	23.9903	14.4001	14.227	-4.39453e-11	1
Control	18S	9.95411	COL3	24.008	14.0539
ISO	18S	10.1403	COL3	21.5372	11.3969	11.8332	-2.39377	5.25528
ISO	18S	9.35719	COL3	21.6267	12.2696
ISO+Gastrin	18S	8.62901	COL3	22.9484	14.3194	14.0423	-0.184669	1.13656
ISO+Gastrin	18S	8.73464	COL3	22.4998	13.7652
ISO+Gastrin+CI988	18S	8.95936	COL3	21.0653	12.1059	12.4841	-1.7429	3.34707
ISO+Gastrin+CI988	18S	8.54625	COL3	21.4085	12.8622
COL3(group 6)
Samples	Internal reference gene	CT	target genes	CT	ΔCT	AVERAGE	ΔΔCT	2^(-ΔΔCT)
Control	18S	9.83056	COL3	23.6413	13.8108	13.6045	-1.80054e-09	1
Control	18S	10.0931	COL3	23.4913	13.3982
ISO	18S	10.684	COL3	21.8647	11.1806	11.2997	-2.3048	4.94098
ISO	18S	9.87471	COL3	21.2934	11.4187
ISO+Gastrin	18S	9.32307	COL3	22.7939	13.4708	13.2633	-0.341178	1.26679
ISO+Gastrin	18S	9.40634	COL3	22.4621	13.0558
ISO+Gastrin+CI988	18S	9.42437	COL3	20.9386	11.5142	11.7812	-1.82326	3.53879
ISO+Gastrin+CI988	18S	9.37317	COL3	21.4214	12.0483
α-SMA(group 1)
Samples	Internal reference gene	CT	target genes	CT	ΔCT	AVERAGE	ΔΔCT	2^(-ΔΔCT)
Control	18S	10.135	SMA	25.8737	15.7388	15.7426	-4.87671e-09	1
Control	18S	10.3014	SMA	26.0478	15.7464
ISO	18S	9.97204	SMA	23.1654	13.1934	13.6561	-2.08646	4.24706
ISO	18S	9.66658	SMA	23.7854	14.1188
ISO+Gastrin	18S	10.2682	SMA	23.6004	13.3322	14.9655	-0.777091	1.71367
ISO+Gastrin	18S	9.83403	SMA	26.4327	16.5987
ISO+Gastrin+CI988	18S	10.2837	SMA	23.5808	13.297	13.8021	-1.94045	3.83825
ISO+Gastrin+CI988	18S	10.29	SMA	24.5972	14.3072
α-SMA(group 2)
Samples	Internal reference gene	CT	target genes	CT	ΔCT	AVERAGE	ΔΔCT	2^(-ΔΔCT)
Control	18S	9.96784	SMA	24.6297	14.6619	14.9401	-2.09107e-09	1
Control	18S	9.92279	SMA	25.1411	15.2183
ISO	18S	9.14695	SMA	20.7964	11.6495	12.4567	-2.48341	5.59219
ISO	18S	8.71423	SMA	21.9781	13.2639
ISO+Gastrin	18S	10.6889	SMA	24.0242	13.3352	14.0464	-0.893667	1.85789
ISO+Gastrin	18S	10.1611	SMA	24.9187	14.7576
ISO+Gastrin+CI988	18S	9.7087	SMA	22.4151	12.7064	12.8405	-2.0996	4.28591
ISO+Gastrin+CI988	18S	9.15795	SMA	22.1325	12.9746
α-SMA(group 3)
Samples	Internal reference gene	CT	target genes	CT	ΔCT	AVERAGE	ΔΔCT	2^(-ΔΔCT)
Control	18S	10.0385	SMA	23.8165	13.7781	14.6919	4.32446e-09	1
Control	18S	9.97723	SMA	25.583	15.6058
ISO	18S	10.8489	SMA	22.5191	11.6702	12.1709	-2.52104	5.73998
ISO	18S	10.9758	SMA	23.6474	12.6716
ISO+Gastrin	18S	9.73535	SMA	23.3411	13.6058	14.2415	-0.450411	1.36643
ISO+Gastrin	18S	9.12984	SMA	24.0071	14.8773
ISO+Gastrin+CI988	18S	9.26403	SMA	21.6859	12.4218	12.5651	-2.12685	4.36762
ISO+Gastrin+CI988	18S	9.09419	SMA	21.8025	12.7083
α-SMA(group 4)
Samples	Internal reference gene	CT	target genes	CT	ΔCT	AVERAGE	ΔΔCT	2^(-ΔΔCT)
Control	18S	9.16239	SMA	23.144	13.9816	14.3344	-2.84702e-09	1
Control	18S	9.63204	SMA	24.3192	14.6871
ISO	18S	10.7649	SMA	22.1696	11.4047	12.0637	-2.27066	4.82543
ISO	18S	10.5377	SMA	23.2604	12.7228
ISO+Gastrin	18S	10.7197	SMA	23.7297	13.01	13.7508	-0.583613	1.4986
ISO+Gastrin	18S	10.4034	SMA	24.895	14.4916
ISO+Gastrin+CI988	18S	8.98922	SMA	20.4009	11.4117	12.1831	-2.1513	4.44228
ISO+Gastrin+CI988	18S	8.86801	SMA	21.8225	12.9545
α-SMA(group 5)
Samples	Internal reference gene	CT	target genes	CT	ΔCT	AVERAGE	ΔΔCT	2^(-ΔΔCT)
Control	18S	9.5902	SMA	25.2879	15.6977	15.5657	3.58886e-10	1
Control	18S	9.95411	SMA	25.3877	15.4336
ISO	18S	10.684	SMA	22.9176	12.2336	13.2138	-2.35184	5.10475
ISO	18S	9.87471	SMA	24.0688	14.1941
ISO+Gastrin	18S	9.67207	SMA	23.6236	13.9515	14.4838	-1.0819	2.11683
ISO+Gastrin	18S	9.51715	SMA	24.5332	15.016
ISO+Gastrin+CI988	18S	9.83056	SMA	23.0329	13.2024	13.2701	-2.29557	4.90949
ISO+Gastrin+CI988	18S	10.0931	SMA	23.4309	13.3378
α-SMA(group 6)
Samples	Internal reference gene	CT	target genes	CT	ΔCT	AVERAGE	ΔΔCT	2^(-ΔΔCT)
Control	18S	10.1403	SMA	22.9311	12.7908	13.7143	-2.12646e-09	1
Control	18S	9.35719	SMA	23.995	14.6378
ISO	18S	10.2854	SMA	20.2891	10.0037	10.9781	-2.7362	6.66314
ISO	18S	10.1699	SMA	22.1223	11.9525
ISO+Gastrin	18S	8.62901	SMA	21.087	12.458	12.8271	-0.887165	1.84954
ISO+Gastrin	18S	8.73464	SMA	21.9309	13.1962
ISO+Gastrin+CI988	18S	8.95936	SMA	19.8718	10.9124	11.589	-2.12529	4.36291
ISO+Gastrin+CI988	18S	8.54625	SMA	20.8118	12.2656
H9c2 cardiomyocyte samples
Control-Gastrin-ISO-ISO+Gastrin
ANP(experiment 1)
Samples	Internal reference gene	CT	target genes	CT	ΔCT	AVERAGE	ΔΔCT	2^(-ΔΔCT)
Control	18S	12.334	ANP	31.6678	19.3337	19.7846	-2.68546e-10	1
Control	18S	12.2394	ANP	32.475	20.2355
Gastrin	18S	12.9	ANP	32.112	19.212	19.7582	-0.0263896	1.01846
Gastrin	18S	12.4463	ANP	32.7509	20.3045
ISO	18S	15.07	ANP	31.7898	16.7198	17.5907	-2.19388	4.57535
ISO	18S	13.4687	ANP	31.9304	18.4617
ISO+Gastrin	18S	14.0098	ANP	32.0071	17.9974	18.984	-0.800646	1.74188
ISO+Gastrin	18S	12.6877	ANP	32.6583	19.9706
ANP(experiment 2)
Samples	Internal reference gene	CT	target genes	CT	ΔCT	AVERAGE	ΔΔCT	2^(-ΔΔCT)
Control	18S	17.1557	ANP	35.4742	18.3185	17.1222	-4.16016e-09	1
Control	18S	16.9979	ANP	32.9237	15.9258
Gastrin	18S	17.914	ANP	34.2476	16.3336	16.572	-0.550151	1.46424
Gastrin	18S	17.6907	ANP	34.5011	16.8104
ISO	18S	18.0967	ANP	33.722	15.6253	15.4674	-1.65474	3.14867
ISO	18S	17.754	ANP	33.0636	15.3095
ISO+Gastrin	18S	16.9642	ANP	35.0736	18.1094	16.7762	-0.34594	1.27098
ISO+Gastrin	18S	17.8244	ANP	33.2675	15.4431
ANP(experiment 3)
Samples	Internal reference gene	CT	target genes	CT	ΔCT	AVERAGE	ΔΔCT	2^(-ΔΔCT)
Control	18S	17.0127	ANP	34.6209	17.6082	18.7654	-3.88184e-09	1
Control	18S	16.7957	ANP	36.7183	19.9226
Gastrin	18S	16.8889	ANP	35.1034	18.2144	18.1607	-0.604693	1.52066
Gastrin	18S	16.3285	ANP	34.4354	18.107
ISO	18S	16.3911	ANP	33.7671	17.376	17.33	-1.43541	2.70458
ISO	18S	17.0029	ANP	34.2869	17.2839
ISO+Gastrin	18S	16.3439	ANP	34.4493	18.1055	18.1108	-0.654625	1.57421
ISO+Gastrin	18S	16.467	ANP	34.5831	18.1161
BNP(experiment 1)
Samples	Internal reference gene	CT	target genes	CT	ΔCT	AVERAGE	ΔΔCT	2^(-ΔΔCT)
Control	18S	11.9294	BNP	32.0102	20.0808	20.1309	4.7595e-09	1
Control	18S	12.307	BNP	32.488	20.1811
Gastrin	18S	12.9	BNP	32.4807	19.5807	19.8226	-0.308293	1.23824
Gastrin	18S	12.4463	BNP	32.5109	20.0646
ISO	18S	15.07	BNP	31.5356	16.4657	17.8291	-2.30181	4.93074
ISO	18S	13.4687	BNP	32.6613	19.1926
ISO+Gastrin	18S	13.3171	BNP	31.9608	18.6436	20.0828	-0.048099	1.0339
ISO+Gastrin	18S	12.4445	BNP	33.9666	21.522
BNP(experiment 2)
Samples	Internal reference gene	CT	target genes	CT	ΔCT	AVERAGE	ΔΔCT	2^(-ΔΔCT)
Control	18S	17.1138	BNP	34.7174	17.6035	17.6952	-1.00478e-06	1
Control	18S	17.0086	BNP	34.7955	17.7869
Gastrin	18S	17.1557	BNP	34.4882	17.3325	17.3111	-0.384076	1.30502
Gastrin	18S	16.9979	BNP	34.2876	17.2897
ISO	18S	17.9873	BNP	33.4072	15.4198	15.342	-2.35324	5.10972
ISO	18S	18.3788	BNP	33.6429672241211	15.2641
ISO+Gastrin	18S	17.3885	BNP	33.4322	16.0437	16.6908	-1.00442	2.00614
ISO+Gastrin	18S	17.9561	BNP	35.294	17.3379
BNP(experiment 3)
Samples	Internal reference gene	CT	target genes	CT	ΔCT	AVERAGE	ΔΔCT	2^(-ΔΔCT)
Control	18S	17.0127	BNP	35.3676	18.3549	17.8493	-4.05272e-10	1
Control	18S	16.7957	BNP	34.1394	17.3436
Gastrin	18S	16.9232	BNP	34.9279	18.0047	17.8765	0.0272341	0.9813
Gastrin	18S	16.922	BNP	34.6702	17.7483
ISO	18S	17.2798	BNP	33.6393	16.3596	16.4033	-1.44593	2.72438
ISO	18S	17.3827	BNP	33.8298	16.4471
ISO+Gastrin	18S	16.9395	BNP	33.9135	16.974	17.5119	-0.337374	1.26345
ISO+Gastrin	18S	16.8929	BNP	34.9427	18.0498
H9c2 cardiomyocyte samples
Control-ISO-ISO+Gastrin-ISO+Gastrin+CI988
ANP(experiment 1)
Samples	Internal reference gene	CT	target genes	CT	ΔCT	AVERAGE	ΔΔCT	2^(-ΔΔCT)
Control	18S	30.4887	ANP	31.7969	1.30818	3.101	4.56099e-10	1
Control	18S	27.7558	ANP	32.6496	4.89381
ISO	18S	31.7437	ANP	33.2104	1.46674	1.27625	-1.82475	3.54245
ISO	18S	31.3009	ANP	32.3866	1.08576
ISO+Gastrin	18S	30.5152	ANP	32.8525	2.33734	2.26443	-0.836562	1.78579
ISO+Gastrin	18S	31.1891	ANP	33.3807	2.19153
ISO+Gastrin+CI988	18S	31.6906	ANP	33.0592	1.36859	1.52071	-1.58029	2.9903
ISO+Gastrin+CI988	18S	31.8771	ANP	33.5499	1.67283
ANP(experiment 2)
Samples	Internal reference gene	CT	target genes	CT	ΔCT	AVERAGE	ΔΔCT	2^(-ΔΔCT)
Control	18S	27.6053	ANP	35.6119	8.00664	7.72597	2.26552e-10	1
Control	18S	26.1128	ANP	33.5581	7.4453
ISO	18S	29.0137	ANP	33.7031	4.68938	6.0603	-1.66566	3.17259
ISO	18S	26.2804	ANP	33.7116	7.43123
ISO+Gastrin	18S	25.7682	ANP	32.7258	6.95761	6.99315	-0.732817	1.66188
ISO+Gastrin	18S	26.652	ANP	33.6806	7.02869
ISO+Gastrin+CI988	18S	26.4002	ANP	33.2644	6.86417	6.28781	-1.43816	2.70974
ISO+Gastrin+CI988	18S	26.9053	ANP	32.6168	5.71145
ANP(experiment 3)
Samples	Internal reference gene	CT	target genes	CT	ΔCT	AVERAGE	ΔΔCT	2^(-ΔΔCT)
Control	18S	17.3384	ANP	34.6694	17.331	17.5987	1.10105e-09	1
Control	18S	15.6556	ANP	33.5219	17.8663
ISO	18S	19.2923	ANP	32.8322	13.5399	15.7666	-1.8321	3.56054
ISO	18S	14.6848	ANP	32.6781	17.9932
ISO+Gastrin	18S	16.213	ANP	33.2182	17.0052	17.3233	-0.275322	1.21026
ISO+Gastrin	18S	15.3599	ANP	33.0014	17.6415
ISO+Gastrin+CI988	18S	19.0294	ANP	33.5959	14.5665	16.4352	-1.16345	2.23992
ISO+Gastrin+CI988	18S	15.6178	ANP	33.9216	18.3039
BNP(experiment 1)
Samples	Internal reference gene	CT	target genes	CT	ΔCT	AVERAGE	ΔΔCT	2^(-ΔΔCT)
Control	18S	30.8973	BNP	32.7934	1.89603	2.4568	-1.61651e-10	1
Control	18S	29.9606	BNP	32.9781	3.01758
ISO	18S	31.7687	BNP	32.5267	0.758005	0.799614	-1.65719	3.15401
ISO	18S	31.3675	BNP	32.2087	0.841223
ISO+Gastrin	18S	30.5152	BNP	33.4338	2.91861	2.34652	-0.110285	1.07944
ISO+Gastrin	18S	31.1891	BNP	32.9636	1.77443
ISO+Gastrin+CI988	18S	30.4934	BNP	31.6992	1.2058	0.89462	-1.56218	2.953
ISO+Gastrin+CI988	18S	31.8643	BNP	32.4477691650391	0.583439
BNP(experiment 2)
Samples	Internal reference gene	CT	target genes	CT	ΔCT	AVERAGE	ΔΔCT	2^(-ΔΔCT)
Control	18S	16.1363	BNP	34.5497	18.4134	18.4015	0	1
Control	18S	14.2305	BNP	32.6201	18.3895
ISO	18S	16.1865	BNP	31.2432	15.0567	16.0238	-2.37763	5.19682
ISO	18S	14.4282	BNP	31.4192	16.991
ISO+Gastrin	18S	15.241	BNP	31.6563	16.4153	17.2838	-1.1177	2.17001
ISO+Gastrin	18S	15.039	BNP	33.1913	18.1523
ISO+Gastrin+CI988	18S	16.404	BNP	32.9506	16.5466	16.3293	-2.0722	4.20527
ISO+Gastrin+CI988	18S	16.2178	BNP	32.3297	16.1119
BNP(experiment 3)
Samples	Internal reference gene	CT	target genes	CT	ΔCT	AVERAGE	ΔΔCT	2^(-ΔΔCT)
Control	18S	16.213	BNP	33.4189	17.2059	17.7159	-4.67165e-09	1
Control	18S	15.3599	BNP	33.5858	18.2259
ISO	18S	19.0294	BNP	32.7542	13.7249	15.5314	-2.1845	4.5457
ISO	18S	15.6178	BNP	32.9557	17.338
ISO+Gastrin	18S	16.0941	BNP	32.4205	16.3264	17.3748	-0.341061	1.26669
ISO+Gastrin	18S	15.2139	BNP	33.6372	18.4233
ISO+Gastrin+CI988	18S	19.2923	BNP	32.2732	12.9809	15.9013	-1.81459	3.5176
ISO+Gastrin+CI988	18S	14.6848	BNP	33.5066	18.8218
H9c2 cardiomyocyte samples
Control-ISO-ISO+Gastrin-ISO+Gastrin+mSIRK
ANP(experiment 1)
Samples	Internal reference gene	CT	target genes	CT	ΔCT	AVERAGE	ΔΔCT	2^(-ΔΔCT)
Control	18S	7.82287	ANP	32.9595	25.1366	25.612	1.76575e-09	1
Control	18S	8.06769	ANP	34.1551	26.0874
ISO	18S	8.47794	ANP	32.1167	23.6388	23.8966	-1.71536	3.28379
ISO	18S	8.14976	ANP	32.3043	24.1545
ISO+Gastrin	18S	7.87059	ANP	34.7065	26.8359	25.4743	-0.137723	1.10017
ISO+Gastrin	18S	8.09091	ANP	32.2035	24.1126
ISO+Gastrin+mSIRK	18S	7.55648	ANP	31.2852	23.7287	24.3351	-1.27691	2.4232
ISO+Gastrin+mSIRK	18S	7.2495	ANP	32.1909	24.9414
ANP(experiment 2)
Samples	Internal reference gene	CT	target genes	CT	ΔCT	AVERAGE	ΔΔCT	2^(-ΔΔCT)
Control	18S	8.23464	ANP	33.6486	25.4139	25.4065	-2.44385e-09	1
Control	18S	8.55091	ANP	33.95	25.3991
ISO	18S	8.50382	ANP	31.9596	23.4558	24.0686	-1.33788	2.52779
ISO	18S	7.98387	ANP	32.6653	24.6815
ISO+Gastrin	18S	8.50726	ANP	34.2583	25.751	25.3997	-0.00676298	1.0047
ISO+Gastrin	18S	8.58035	ANP	33.6288	25.0484
ISO+Gastrin+mSIRK	18S	8.97631	ANP	33.3627	24.3864	24.4721	-0.934417	1.91112
ISO+Gastrin+mSIRK	18S	8.61723	ANP	33.1749	24.5577
ANP(experiment 3)
Samples	Internal reference gene	CT	target genes	CT	ΔCT	AVERAGE	ΔΔCT	2^(-ΔΔCT)
Control	18S	7.60793	ANP	33.965	26.357	25.9694	3.65539e-09	1
Control	18S	7.72715	ANP	33.3089	25.5817
ISO	18S	7.47756	ANP	31.7092	24.2317	24.2593	-1.71008	3.27178
ISO	18S	7.4281	ANP	31.715	24.2869
ISO+Gastrin	18S	7.88817	ANP	33.568	25.6798	25.3342	-0.635137	1.55308
ISO+Gastrin	18S	7.73429	ANP	32.7229	24.9886
ISO+Gastrin+mSIRK	18S	7.32106	ANP	31.532	24.2109	24.2518	-1.71761	3.28891
ISO+Gastrin+mSIRK	18S	7.3248	ANP	31.6174	24.2926
BNP(experiment 1)
Samples	Internal reference gene	CT	target genes	CT	ΔCT	AVERAGE	ΔΔCT	2^(-ΔΔCT)
Control	18S	7.64076	BNP	32.0786	24.4379	24.4003	-3.68957e-09	1
Control	18S	7.45285	BNP	31.8156	24.3628
ISO	18S	8.75291	BNP	30.9855	22.2326	22.5725	-1.82777	3.54989
ISO	18S	8.50503	BNP	31.4175	22.9125
ISO+Gastrin	18S	7.81	BNP	31.3641	23.5541	23.5205	-0.879775	1.84009
ISO+Gastrin	18S	7.97853	BNP	31.4655	23.487
ISO+Gastrin+mSIRK	18S	8.47794	BNP	30.8705	22.3926	22.4764	-1.92395	3.79461
ISO+Gastrin+mSIRK	18S	8.14976	BNP	30.7099	22.5602
BNP(experiment 2)
Samples	Internal reference gene	CT	target genes	CT	ΔCT	AVERAGE	ΔΔCT	2^(-ΔΔCT)
Control	BNP	31.3288	18S	8.8576	22.4712	22.6276	-6.50633e-10	1
Control	BNP	30.9053	18S	8.12128	22.784
ISO	BNP	29.1463	18S	8.69885	20.4475	20.9347	-1.69292	3.23312
ISO	BNP	29.5277	18S	8.10578	21.4219
ISO+Gastrin	BNP	29.9303	18S	7.72529	22.205	22.3233	-0.304305	1.23482
ISO+Gastrin	BNP	30.0872	18S	7.64556	22.4416
ISO+Gastrin+mSIRK	BNP	29.1324	18S	8.76516	20.3673	21.1327	-1.49494	2.81852
ISO+Gastrin+mSIRK	BNP	29.7754	18S	7.8773	21.8981
BNP(experiment 3)
Samples	Internal reference gene	CT	target genes	CT	ΔCT	AVERAGE	ΔΔCT	2^(-ΔΔCT)
Control	18S	7.15863	BNP	31.9198	24.7612	24.644	2.98828e-09	1
Control	18S	7.23207	BNP	31.7589	24.5268
ISO	18S	7.82787	BNP	30.6369	22.8091	22.8434	-1.80057	3.48357
ISO	18S	7.51813	BNP	30.3959	22.8778
ISO+Gastrin	18S	7.60793	BNP	31.9527	24.3448	24.0298	-0.614228	1.53074
ISO+Gastrin	18S	7.72715	BNP	31.4419	23.7147
ISO+Gastrin+mSIRK	18S	7.76321	BNP	30.8951	23.1319	23.0762	-1.56778	2.96447
ISO+Gastrin+mSIRK	18S	7.60059	BNP	30.6211	23.0205
H9c2 cardiomyocyte samples
Control-ISO-ISO+Gastrin-ISO+Gastrin+Colevelin
ANP(experiment 1)
Samples	Internal reference gene	CT	target genes	CT	ΔCT	AVERAGE	ΔΔCT	2^(-ΔΔCT)
Control	18S	6.01234	ANP	33.7292	27.7169	26.4284	4.50562e-09	1
Control	18S	6.13497	ANP	31.275	25.14
ISO	18S	5.83324	ANP	30.6419	24.8087	24.9005	-1.52792	2.88369
ISO	18S	5.42144	ANP	30.4138	24.9923
ISO+Gastrin	18S	5.30625	ANP	31.37	26.0638	26.1375	-0.290972	1.22346
ISO+Gastrin	18S	5.54854	ANP	31.7597	26.2112
ISO+Gastrin+Colevelin	18S	6.47679	ANP	31.0237	24.547	25.2059	-1.22259	2.33365
ISO+Gastrin+Colevelin	18S	5.71834	ANP	31.5831	25.8648
ANP(experiment 2)
Samples	Internal reference gene	CT	target genes	CT	ΔCT	AVERAGE	ΔΔCT	2^(-ΔΔCT)
Control	18S	6.64902	ANP	32.914	26.265	26.4525	4.15772e-09	1
Control	18S	6.64389	ANP	33.2839	26.6401
ISO	18S	7.31906	ANP	31.5636	24.2446	24.6893	-1.76324	3.3946
ISO	18S	7.25878	ANP	32.3928	25.134
ISO+Gastrin	18S	6.82323	ANP	32.692	25.8687	26.1398	-0.312731	1.24206
ISO+Gastrin	18S	6.45838	ANP	32.8692	26.4108
ISO+Gastrin+Colevelin	18S	6.76538	ANP	31.5189	24.7535	25.0226	-1.42991	2.6943
ISO+Gastrin+Colevelin	18S	7.00924	ANP	32.301	25.2917
ANP(experiment 3)
Samples	Internal reference gene	CT	target genes	CT	ΔCT	AVERAGE	ΔΔCT	2^(-ΔΔCT)
Control	18S	7.53811	ANP	32.7903	25.2522	25.4036	-5.02318e-10	1
Control	18S	7.37347	ANP	32.9284	25.5549
ISO	18S	8.08197	ANP	31.9931	23.9111	24.3141	-1.08948	2.12798
ISO	18S	7.93287	ANP	32.6499	24.717
ISO+Gastrin	18S	7.48196	ANP	32.3217	24.8398	25.2351	-0.168469	1.12387
ISO+Gastrin	18S	7.5472	ANP	33.1776	25.6304
ISO+Gastrin+Colevelin	18S	8.37658	ANP	32.278	23.9015	24.4207	-0.982845	1.97636
ISO+Gastrin+Colevelin	18S	7.83189	ANP	32.7719	24.94
BNP(experiment 1)
Samples	Internal reference gene	CT	target genes	CT	ΔCT	AVERAGE	ΔΔCT	2^(-ΔΔCT)
Control	18S	5.30625	BNP	30.8747	25.5685	25.4332	-2.8894e-09	1
Control	18S	5.54854	BNP	30.8465	25.298
ISO	18S	6.4558	BNP	30.8298	24.374	24.1801	-1.25312	2.38356
ISO	18S	6.47679	BNP	30.463	23.9862
ISO+Gastrin	18S	5.68184	BNP	31.0027	25.3208	25.1881	-0.245101	1.18518
ISO+Gastrin	18S	6.03581	BNP	31.0912	25.0554
ISO+Gastrin+Colevelin	18S	6.82486	BNP	31.0122	24.1874	24.2807	-1.15253	2.22303
ISO+Gastrin+Colevelin	18S	6.4558	BNP	30.8298	24.374
BNP(experiment 2)
Samples	Internal reference gene	CT	target genes	CT	ΔCT	AVERAGE	ΔΔCT	2^(-ΔΔCT)
Control	18S	6.82323	BNP	30.7855	23.9623	23.7446	-5.40162e-10	1
Control	18S	6.45838	BNP	29.9854	23.527
ISO	18S	6.83197	BNP	28.5911	21.7591	21.8319	-1.91268	3.76508
ISO	18S	6.45661	BNP	28.3614	21.9048
ISO+Gastrin	18S	6.64902	BNP	29.7727	23.1237	23.1829	-0.561699	1.47601
ISO+Gastrin	18S	6.64389	BNP	29.8861	23.2422
ISO+Gastrin+Colevelin	18S	7.0637	BNP	29.3528	22.2891	22.213	-1.5316	2.89106
ISO+Gastrin+Colevelin	18S	7.01788	BNP	29.1548	22.137
BNP(experiment 3)
Samples	Internal reference gene	CT	target genes	CT	ΔCT	AVERAGE	ΔΔCT	2^(-ΔΔCT)
Control	18S	7.48196	BNP	31.0279	23.546	23.3434	3.1073e-09	1
Control	18S	7.5472	BNP	30.688	23.1408
ISO	18S	8.09867	BNP	29.9604	21.8618	21.8352	-1.50816	2.84447
ISO	18S	8.0452	BNP	29.8539	21.8087
ISO+Gastrin	18S	7.81802	BNP	30.7372	22.9192	23.0769	-0.266465	1.20286
ISO+Gastrin	18S	8.03507	BNP	31.2697	23.2347
ISO+Gastrin+Colevelin	18S	7.8499	BNP	29.9252	22.0753	22.2474	-1.09605	2.13768
ISO+Gastrin+Colevelin	18S	7.84318	BNP	30.2626	22.4194
H9c2 cardiomyocyte samples
Control-CI988-ISO-ISO+CI988
ANP(experiment 1)
Samples	Internal reference gene	CT	target genes	CT	ΔCT	AVERAGE	ΔΔCT	2^(-ΔΔCT)
Control	18S	16.022	ANP	33.7041	17.6822	17.7462	3.94531e-09	1
Control	18S	16.0201	ANP	33.8303	17.8102
CI988	18S	16.0237	ANP	33.6051	17.5814	17.412	-0.334178	1.26066
CI988	18S	16.4603	ANP	33.7029	17.2425
ISO	18S	16.0356	ANP	32.342	16.3063	16.4073	-1.33883	2.52946
ISO	18S	16.4905	ANP	32.9989	16.5083
ISO+CI988	18S	16.1923	ANP	32.439	16.2467	16.4467	-1.2995	2.46143
ISO+CI988	18S	15.9909	ANP	32.6376	16.6467
ANP(experiment 2)
Samples	Internal reference gene	CT	target genes	CT	ΔCT	AVERAGE	ΔΔCT	2^(-ΔΔCT)
Control	18S	16.5201	ANP	34.5225	18.0024	17.9998	7.275e-10	1
Control	18S	16.4252	ANP	34.4225	17.9972
CI988	18S	16.3024	ANP	33.2737	16.9713	17.9198	-0.0799845	1.05701
CI988	18S	16.0656	ANP	34.9339	18.8683
ISO	18S	16.0754	ANP	32.9945	16.9191	16.8859	-1.11391	2.16431
ISO	18S	16.2506	ANP	33.1033	16.8527
ISO+CI988	18S	16.2921	ANP	33.2442	16.9521	16.9759	-1.02391	2.03342
ISO+CI988	18S	16.2481	ANP	33.2478	16.9997
ANP(experiment 3)
Samples	Internal reference gene	CT	target genes	CT	ΔCT	AVERAGE	ΔΔCT	2^(-ΔΔCT)
Control	18S	15.847	ANP	34.2697	18.4227	17.2535	2.1839e-09	1
Control	18S	15.7715	ANP	31.8557	16.0843
CI988	18S	15.8944	ANP	33.0264	17.1321	17.2084	-0.0451341	1.03178
CI988	18S	15.6395	ANP	32.9242	17.2847
ISO	18S	15.5873	ANP	31.432	15.8446	15.9708	-1.28265	2.43285
ISO	18S	15.651	ANP	31.748	16.0971
ISO+CI988	18S	16.1749	ANP	31.9523	15.7774	16.0796	-1.17393	2.25626
ISO+CI988	18S	15.9596	ANP	32.3413	16.3817
BNP(experiment 1)
Samples	Internal reference gene	CT	target genes	CT	ΔCT	AVERAGE	ΔΔCT	2^(-ΔΔCT)
Control	18S	16.0045	BNP	31.0482	15.0436	15.1848	4.24194e-09	1
Control	18S	15.976	BNP	31.3019	15.326
CI988	18S	15.9368000030518	BNP	30.5004	14.5636	15.1283	-0.0565143	1.03995
CI988	18S	15.5277	BNP	31.2206	15.693
ISO	18S	15.6568	BNP	29.8785	14.2217	14.1779	-1.0069	2.00958
ISO	18S	15.7603	BNP	29.8944	14.1341
ISO+CI988	18S	15.8812	BNP	29.9755	14.0943	14.2002	-0.98463	1.97881
ISO+CI988	18S	16.0695	BNP	30.3756	14.3061
BNP(experiment 2)
Samples	Internal reference gene	CT	target genes	CT	ΔCT	AVERAGE	ΔΔCT	2^(-ΔΔCT)
Control	18S	16.0192	BNP	33.1089	17.0897	16.9014	-1.206e-09	1
Control	18S	16.0811	BNP	32.7943	16.7132
CI988	18S	16.6306	BNP	33.5454	16.9148	16.7811	-0.120387	1.08703
CI988	18S	16.1446	BNP	32.7919	16.6473
ISO	18S	16.6033	BNP	32.3469	15.7437	15.7912	-1.1103	2.1589
ISO	18S	16.0897	BNP	31.9283	15.8386
ISO+CI988	18S	16.5201	BNP	32.0523	15.5322	15.872	-1.02945	2.04124
ISO+CI988	18S	16.4252	BNP	32.637	16.2118
BNP(experiment 3)
Samples	Internal reference gene	CT	target genes	CT	ΔCT	AVERAGE	ΔΔCT	2^(-ΔΔCT)
Control	18S	15.4409	BNP	30.4063	14.9654	15.3637	-1.4844e-09	1
Control	18S	15.1484	BNP	30.9104	15.762
CI988	18S	15.2801	BNP	30.1542	14.874	15.042	-0.321646	1.24976
CI988	18S	15.4076	BNP	30.6176	15.21
ISO	18S	16.1081	BNP	29.8806	13.7724	14.1698	-1.1939	2.2877
ISO	18S	15.68	BNP	30.2471	14.5671
ISO+CI988	18S	15.1212	BNP	29.5913	14.4701	14.1824	-1.18126	2.26775
ISO+CI988	18S	15.3682	BNP	29.2629	13.8947
